# Supplementary material for: ﻿Lysimachia nanshanensis (Primulaceae), a new species from southwest Hunan, China
Source: PhytoKeys. 2025 Sep 9;262:191–202. doi: 10.3897/phytokeys.262.153293 (PMC12441745; doi:10.3897/phytokeys.262.153293)
Supplement: XML Treatment for Lysimachia nanshanensis [file phytokeys.262.153293-treatment1.xml]

<!DOCTYPE tp:taxon-treatment
  PUBLIC "-//TaxonX//DTD Taxonomic Treatment Publishing DTD v0 20100105//EN" "tax-treatment-NSO.dtd">
<tp:taxon-treatment xmlns:tp="http://www.plazi.org/taxpub"><tp:treatment-meta><kwd-group><label>Taxon classification</label><kwd>
              <named-content content-type="kingdom">Plantae</named-content>
            </kwd><kwd>
              <named-content content-type="order">Ericales</named-content>
            </kwd><kwd>
              <named-content content-type="family">Primulaceae</named-content>
            </kwd></kwd-group><mixed-citation publication-type="journal"><person-group><name><surname>Xiong</surname><given-names>Chi</given-names></name><name><surname>Wang</surname><given-names>Xiao</given-names></name><name><surname>Fu</surname><given-names>Xiao-Ying</given-names></name><name><surname>Luo</surname><given-names>Kang</given-names></name><name><surname>Huang</surname><given-names>Ya</given-names></name><name><surname>Zhang</surname><given-names>Hong-Jing</given-names></name><name><surname>Yi</surname><given-names>Si-Rong</given-names></name></person-group><article-title>﻿<italic><tp:taxon-name><tp:taxon-name-part taxon-name-part-type="genus" reg="Lysimachia">Lysimachia</tp:taxon-name-part> <tp:taxon-name-part taxon-name-part-type="species" reg="nanshanensis">nanshanensis</tp:taxon-name-part></tp:taxon-name></italic> (<tp:taxon-name><tp:taxon-name-part taxon-name-part-type="family">Primulaceae</tp:taxon-name-part></tp:taxon-name>), a new species from southwest Hunan, China</article-title><source>PhytoKeys</source><day>09</day><month>09</month><year>2025</year><volume>262</volume><fpage>191</fpage><lpage>202</lpage><pub-id pub-id-type="doi">10.3897/phytokeys.262.153293</pub-id></mixed-citation></tp:treatment-meta><tp:nomenclature><label>﻿</label><tp:taxon-name><object-id xmlns:xlink="http://www.w3.org/1999/xlink" content-type="arpha" xlink:type="simple">8BA0674D-5124-5823-BB85-A8D971729B2A</object-id>
            <tp:taxon-name-part taxon-name-part-type="genus" reg="Lysimachia">Lysimachia</tp:taxon-name-part>
            <tp:taxon-name-part taxon-name-part-type="species" reg="nanshanensis">nanshanensis</tp:taxon-name-part>
            <object-id xmlns:xlink="http://www.w3.org/1999/xlink" content-type="ipni" xlink:type="simple">urn:lsid:ipni.org:names:77368925-1</object-id>
          </tp:taxon-name><tp:taxon-authority>C.Xiong &amp; S.R.Yi</tp:taxon-authority><tp:taxon-status xmlns:xlink="http://www.w3.org/1999/xlink" xlink:type="simple">sp. nov.</tp:taxon-status><xref ref-type="fig" rid="F2">Figs 2</xref><xref ref-type="fig" rid="F3">, 3</xref></tp:nomenclature><tp:treatment-sec sec-type="diagnosis" id="SECID0EGIAI"><title>Diagnosis.</title><p><italic><tp:taxon-name><tp:taxon-name-part taxon-name-part-type="genus" reg="Lysimachia">Lysimachia</tp:taxon-name-part> <tp:taxon-name-part taxon-name-part-type="species" reg="nanshanensis">nanshanensis</tp:taxon-name-part></tp:taxon-name></italic> belongs to ser. <tp:taxon-name><tp:taxon-name-part taxon-name-part-type="genus" reg="Lysimachia"/><tp:taxon-name-part taxon-name-part-type="series" reg="Paridiformes">Paridiformes</tp:taxon-name-part></tp:taxon-name> F.H.Chen &amp; C.M.Hu (<xref ref-type="bibr" rid="B2">Chen and Hu 1979</xref>: 36) and is similar to <italic><tp:taxon-name><tp:taxon-name-part taxon-name-part-type="genus" reg="Lysimachia">L.</tp:taxon-name-part> <tp:taxon-name-part taxon-name-part-type="species" reg="sciadantha">sciadantha</tp:taxon-name-part></tp:taxon-name></italic> C.Y. Wu (<xref ref-type="bibr" rid="B26">Wu 1965</xref>: 53) by sharing some morphological characters, such as the middle and lower leaves bract-like and opposite, upper leaves clustering at the stem top, flowers densely on umbel. But differs from <italic><tp:taxon-name><tp:taxon-name-part taxon-name-part-type="genus" reg="Lysimachia">L.</tp:taxon-name-part> <tp:taxon-name-part taxon-name-part-type="species" reg="sciadantha">sciadantha</tp:taxon-name-part></tp:taxon-name></italic> in leaves 4–6 (vs. 4) in a whorl, subpapery (vs. stiffly papery), elliptic, ovate to obovate (vs. elliptic), apex obtuse to mucronate (vs. acute to short acuminate), umbels terminal without peduncle (vs. peduncle 1.8–6 cm long), pedicel 3–6 cm (vs. 1.2–2.5) long, filaments almost free (vs. base tube 3–3.5 mm).</p></tp:treatment-sec><tp:treatment-sec sec-type="material" id="SECID0E5JAI"><title>Type.</title><p>China • Hunan: Chengbu, Nanshan National Park (南山国家公园), Yu’nüxi (玉女溪), 20 April 2019, <named-content xmlns:xlink="http://www.w3.org/1999/xlink" content-type="dwc:verbatimCoordinates" xlink:type="simple"><named-content content-type="geo-json" specific-use="{&#34;type&#34;:&#34;Point&#34;,&#34;coordinates&#34;:[110.193889,26.184722]}" id="NCID0EHKAI" xlink:type="simple">26°11'05"N, 110°11'38"E</named-content></named-content>, elev. 750 m, on the rock wall of the valley, <italic>Si-Rong Yi YSR8168</italic> (holotype, KUN!; isotypes, KUN!, CGMC!).</p></tp:treatment-sec><tp:treatment-sec sec-type="description" id="SECID0EOKAI"><title>Description.</title><p>Perennial herbs. Rhizome short, with many roots up to 15 cm long. Stems erect, often 3–4-noded, up to 30 cm long, pale pink when young. Leaves opposite, lower and middle ones bract-like; upper ones 4–6 in a terminal whorl, subpapery, with obviously black glandular punctate and striate, elliptic, ovate to obovate, 4.5–11 × 2.0–4.5 cm, petiole 4–8 mm long and pale purple; leaf blades apex obtuse to mucronate, base cuneate and descending into petiole, margin entire to shallowly undulate; blades adaxially pale green, densely light purple short glandular stripes, abaxially pale greenish; veins sunken adaxially, protuberant abaxially, lateral veins 4–6 pairs. Cauline bracts ovate-lanceolate, 5–11 × 2.5–4 mm. Umbels terminal, many flowers; pedicel slender, 3–6 cm long, pale green, sparsely coated, peduncle absenced. Calyx 5-lobed, pale purple brownish to green purple; lobes lanceolate, entire, glabrous, 6.5–7.5 mm long, 1.5–1.8 mm wide in middle, apex acuminate, abaxially sparsely light purple short glandular stripes. Corolla broad campaniform to trumpet-shaped, yellow; tube 0.3–0.5 mm, lobes 9–13 × 3.5–4.5 mm, apex undulated to 2–3-lobed shallowly. Stamens 5, subequal, yellow, 5–6 mm long, filaments almost free, often curved, slightly farinose; anthers elliptic, dorsifixed, 1.2–1.5 mm long, 0.5–0.6 mm wide, opening by lateral slits. Ovary globose, glabrous,1.2–1.5 mm in diam., style 3.6–4.5 mm, erect. Capsule globose, 1.6–2 mm in diam., style persistent.</p><fig id="F2" position="float" orientation="portrait"><object-id xmlns:xlink="http://www.w3.org/1999/xlink" content-type="doi" xlink:type="simple">10.3897/phytokeys.262.153293.figure2</object-id><object-id xmlns:xlink="http://www.w3.org/1999/xlink" content-type="arpha" xlink:type="simple">BE320A7C-81D4-5277-A0DC-522B79678CF9</object-id><label>Figure 2.</label><caption><p><italic><tp:taxon-name><tp:taxon-name-part taxon-name-part-type="genus" reg="Lysimachia">Lysimachia</tp:taxon-name-part> <tp:taxon-name-part taxon-name-part-type="species" reg="nanshanensis">nanshanensis</tp:taxon-name-part></tp:taxon-name></italic> C.Xiong &amp; S.R.Yi. A, B. Habit; C. Terminal umbels; D. Flower (front view); E. Flower (back view); F. Flower buds; G. Flower (side view); H. Abaxial of calyx; I. Adaxial side of corolla; J. Stamens; K. Pistil.</p></caption><graphic xmlns:xlink="http://www.w3.org/1999/xlink" xlink:href="phytokeys-262-191_article-153293__-g002.jpg" position="float" orientation="portrait" xlink:type="simple" id="oo_1412291.jpg"><uri content-type="original_file" xlink:type="simple">https://binary.pensoft.net/fig/1412291</uri></graphic></fig></tp:treatment-sec><tp:treatment-sec sec-type="phenology" id="SECID0ELLAI"><title>Phenology.</title><p>Flowering from April to May and fruiting from July to August.</p></tp:treatment-sec><tp:treatment-sec sec-type="etymology" id="SECID0EQLAI"><title>Etymology.</title><p>The specific epithet ‘<italic>nanshanensis</italic>’ refers to the type locality where the new species was found, Nanshan National Park, Southwest Hunan. The Chinese name is “南山落地梅 (nán shān luò dì méi)”.</p><fig id="F3" position="float" orientation="portrait"><object-id xmlns:xlink="http://www.w3.org/1999/xlink" content-type="doi" xlink:type="simple">10.3897/phytokeys.262.153293.figure3</object-id><object-id xmlns:xlink="http://www.w3.org/1999/xlink" content-type="arpha" xlink:type="simple">5780D3A2-16B7-5B2A-B93C-30D09AD05A72</object-id><label>Figure 3.</label><caption><p><italic><tp:taxon-name><tp:taxon-name-part taxon-name-part-type="genus" reg="Lysimachia">Lysimachia</tp:taxon-name-part> <tp:taxon-name-part taxon-name-part-type="species" reg="nanshanensis">nanshanensis</tp:taxon-name-part></tp:taxon-name></italic> and <italic><tp:taxon-name><tp:taxon-name-part taxon-name-part-type="genus" reg="Lysimachia">L.</tp:taxon-name-part> <tp:taxon-name-part taxon-name-part-type="species" reg="sciadantha">sciadantha</tp:taxon-name-part></tp:taxon-name></italic>. A. Holotype of <italic><tp:taxon-name><tp:taxon-name-part taxon-name-part-type="genus" reg="Lysimachia">L.</tp:taxon-name-part> <tp:taxon-name-part taxon-name-part-type="species" reg="nanshanensis">nanshanensis</tp:taxon-name-part></tp:taxon-name></italic> (KUN1510463); B. Isotype of <italic><tp:taxon-name><tp:taxon-name-part taxon-name-part-type="genus" reg="Lysimachia">L.</tp:taxon-name-part> <tp:taxon-name-part taxon-name-part-type="species" reg="sciadantha">sciadantha</tp:taxon-name-part></tp:taxon-name></italic> (HGAS0078263); C. Habit of <italic><tp:taxon-name><tp:taxon-name-part taxon-name-part-type="genus" reg="Lysimachia">L.</tp:taxon-name-part> <tp:taxon-name-part taxon-name-part-type="species" reg="nanshanensis">nanshanensis</tp:taxon-name-part></tp:taxon-name></italic>; D. Habit of <italic><tp:taxon-name><tp:taxon-name-part taxon-name-part-type="genus" reg="Lysimachia">L.</tp:taxon-name-part> <tp:taxon-name-part taxon-name-part-type="species" reg="sciadantha">sciadantha</tp:taxon-name-part></tp:taxon-name></italic> (D photographed by Hua-An Zhang).</p></caption><graphic xmlns:xlink="http://www.w3.org/1999/xlink" xlink:href="phytokeys-262-191_article-153293__-g003.jpg" position="float" orientation="portrait" xlink:type="simple" id="oo_1412292.jpg"><uri content-type="original_file" xlink:type="simple">https://binary.pensoft.net/fig/1412292</uri></graphic></fig></tp:treatment-sec><tp:treatment-sec sec-type="distribution" id="SECID0EPOAI"><title>Distribution and habitat.</title><p><italic><tp:taxon-name><tp:taxon-name-part taxon-name-part-type="genus" reg="Lysimachia">Lysimachia</tp:taxon-name-part> <tp:taxon-name-part taxon-name-part-type="species" reg="nanshanensis">nanshanensis</tp:taxon-name-part></tp:taxon-name></italic> C.Xiong &amp; S.R.Yi was found only in Yu’nüxi and Shilipingtan, Nanshan National Park, Chengbu County, Hunan, China (Fig. <xref ref-type="fig" rid="F4">4</xref>). It grows on rocky cliffs within the valley at elevations of 750–1200 m.</p><fig id="F4" position="float" orientation="portrait"><object-id xmlns:xlink="http://www.w3.org/1999/xlink" content-type="doi" xlink:type="simple">10.3897/phytokeys.262.153293.figure4</object-id><object-id xmlns:xlink="http://www.w3.org/1999/xlink" content-type="arpha" xlink:type="simple">90C0FBE6-D9EA-5B8B-AF7E-CA0BE621C213</object-id><label>Figure 4.</label><caption><p>Distribution of <italic><tp:taxon-name><tp:taxon-name-part taxon-name-part-type="genus" reg="Lysimachia">Lysimachia</tp:taxon-name-part> <tp:taxon-name-part taxon-name-part-type="species" reg="nanshanensis">nanshanensis</tp:taxon-name-part></tp:taxon-name></italic> (red star) and <italic><tp:taxon-name><tp:taxon-name-part taxon-name-part-type="genus" reg="Lysimachia">L.</tp:taxon-name-part> <tp:taxon-name-part taxon-name-part-type="species" reg="sciadantha">sciadantha</tp:taxon-name-part></tp:taxon-name></italic> (black circle).</p></caption><graphic xmlns:xlink="http://www.w3.org/1999/xlink" xlink:href="phytokeys-262-191_article-153293__-g004.jpg" position="float" orientation="portrait" xlink:type="simple" id="oo_1412293.jpg"><uri content-type="original_file" xlink:type="simple">https://binary.pensoft.net/fig/1412293</uri></graphic></fig></tp:treatment-sec><tp:treatment-sec sec-type="material" id="SECID0EHQAI"><title>Additional specimens examined.</title><p><italic><tp:taxon-name><tp:taxon-name-part taxon-name-part-type="genus" reg="Lysimachia">Lysimachia</tp:taxon-name-part> <tp:taxon-name-part taxon-name-part-type="species" reg="sciadantha">sciadantha</tp:taxon-name-part></tp:taxon-name></italic>: China • Guizhou Province, Xishui, Changqian’gou, <italic>Bijie expedition 1701</italic> (HGAS0078263, GZAC0018115), Suiyang, Kuankuoshui, <italic>Yi Li 9306318</italic> (ZY0030002); • Chongqing Municipality, Jiangjin, Simian Mountain, <italic>Z.Y. Liu 183194</italic> (PE01861962); • Sichuan Province, Xuyong, <italic>X.F. Gao et al. HGX10826</italic> (CDBI0234655), <italic>X.F. Gao et al. HGX11693B</italic> (CDBI0226619).</p></tp:treatment-sec><tp:treatment-sec sec-type="Conservation assessment" id="SECID0ECRAI"><title>Conservation assessment.</title><p><italic><tp:taxon-name><tp:taxon-name-part taxon-name-part-type="genus" reg="Lysimachia">Lysimachia</tp:taxon-name-part> <tp:taxon-name-part taxon-name-part-type="species" reg="nanshanensis">nanshanensis</tp:taxon-name-part></tp:taxon-name></italic> is currently known from the type locality, consisting of approximately three populations with 800 mature individuals. The estimated extent of occurrence (EOO) and area of occupancy (AOO) of the new species are approximately 30,000 m<sup>2</sup> and 1200 m<sup>2</sup>, respectively. This species grows on rocky cliffs in the valley, an area largely undisturbed by human activity. Furthermore, its distribution falls within Nanshan National Park, affording it a degree of natural protection. Based on the IUCN Red List Categories and Criteria (<xref ref-type="bibr" rid="B10">IUCN 2025</xref>), the species is temporarily assessed as Vulnerable (VU D1).</p></tp:treatment-sec><ref-list><ref id="B2"><mixed-citation xmlns:xlink="http://www.w3.org/1999/xlink" xlink:type="simple"><person-group><name name-style="western"><surname>Chen</surname><given-names>FH</given-names></name><name name-style="western"><surname>Hu</surname><given-names>CM</given-names></name></person-group> (<year>1979</year>) <article-title>Taxonomic and phytogeographic studies on Chinese species of <italic><tp:taxon-name><tp:taxon-name-part taxon-name-part-type="genus">Lysimachia</tp:taxon-name-part></tp:taxon-name></italic>.</article-title><source>Zhiwu Fenlei Xuebao</source><volume>17</volume>: <fpage>21</fpage>–<lpage>53</lpage>.</mixed-citation></ref><ref id="B26"><mixed-citation xmlns:xlink="http://www.w3.org/1999/xlink" xlink:type="simple"><person-group><name name-style="western"><surname>Wu</surname><given-names>CY</given-names></name></person-group> (<year>1965</year>) <article-title><tp:taxon-name><tp:taxon-name-part taxon-name-part-type="family">Primulaceae</tp:taxon-name-part></tp:taxon-name>.</article-title> In: <person-group><name name-style="western"><surname>Wu</surname><given-names>CY</given-names></name><name name-style="western"><surname>Li</surname><given-names>HW</given-names></name></person-group> (<role>Eds</role>) <issue-title>Reports on studies of the plants of tropical and subtropical regions of Yunnan.</issue-title><source>Science Press, Beijing</source>, <fpage>33</fpage>–<lpage>56</lpage>.</mixed-citation></ref><ref id="B10"><mixed-citation xmlns:xlink="http://www.w3.org/1999/xlink" xlink:type="simple">IUCN (<year>2025</year>) The IUCN Red List of Threatened Species. Ver. 2025–1. <ext-link xlink:href="https://www.iucnredlist.org" ext-link-type="uri" xlink:type="simple">https://www.iucnredlist.org</ext-link> [Accessed 12 August 2025]</mixed-citation></ref></ref-list></tp:taxon-treatment>
